# Supplementary material for: Red-light is an environmental effector for mutualism between begomovirus and its vector whitefly
Source: PLoS Pathog. 2021 Jan 11;17(1):e1008770. doi: 10.1371/journal.ppat.1008770 (PMC7822537; doi:10.1371/journal.ppat.1008770)
Supplement: S1 Table — (XLSX) [file ppat.1008770.s012.xlsx]

## Sheet: Sheet1
S1 Table. DNA primers used in this study.
Gene	Sequence(5'-3')	Purpose
βC1-F	GGCCGAATTCATGACTATCAAATACAAC	BiFC
βC1-R	CGCGGGATCCTCATACATCTGAATTTGT	BiFC
AtPIF1-F	CAAGGGTACCATGCATCATTTTGTCCCTGA	BiFC
AtPIF1-R	CAAGGCGGCCGCCCTGTTGTGTGGTTTCCGTG	BiFC
AtPIF3-F	CAAGGGTACCATGCCTCTGTTTGAGCTTTT	BiFC
AtPIF3-R	CAAGCTCGAGGACGATCCACAAAACTGATC	BiFC
AtPIF4-F	CAAGGGTACCATGGAACACCAAGGTTGGAG	BiFC
AtPIF4-R	CAAGCTCGAGTGGTCCAAACGAGAACCGTC	BiFC
AtPIF5-F	CAAGGGTACCATGGAACAAGTGTTTGCTGA	BiFC
AtPIF5-R	CAAGCTCGAGCCTATTTTACCCATATGAAG	BiFC
AtPIF3APA-F	CAAGGAATTCATGCCTCTGTTTGAGCTTTT	BiFC
AtPIF3APA-R	CAAGGGTACCGCAAGGGAGGGATGATGATTC	BiFC
AtPIF3APB-F	CAAGGAATTCCCCTCCCTTGATGGATATTG	BiFC
AtPIF3APB-R	CAAGGGTACCGTTTAGCTCCAAGAACTCTGG	BiFC
AtPIF3bHLH-F	CAAGGAATTCAAAGAAAAGAGTCCTCAAAGC	BiFC
AtPIF3bHLH-R	CAAGGGTACCGCGACGATCCACAAAACTGAT	BiFC
AtPIF3ΔbHLH-F	CAAGGAATTCATGCCTCTGTTTGAGCTTTT	BiFC
AtPIF3ΔbHLH-R	CAAGGGTACCGTTTAGCTCCAAGAACTCTGG	BiFC
Actin2-qF	AGTGGTCGTACAACCGGTATTGT	RT-qPCR
Actin2-qR	GATGGCATGAGGAAGAGAGAAAC	RT-qPCR
AtTPS10-qF	GTACATGCAAAATGCTCGGAT	RT-qPCR
AtTPS10-qR	TTGGTGTTGGGACAAAGTCTC	RT-qPCR
AtTPS14-qF	AGGCGAAGAACTAACAAAAGAG	RT-qPCR
AtTPS14-qR	AGAATGGACATGGATTCAGACA	RT-qPCR
AtTPS21-qF	TCGCCTTGGTGTCTCCTATCAC	RT-qPCR
AtTPS21-qR	CTTTGAACTTCCCATTTTCGTCC	RT-qPCR
AtMYC2-qF	GTGCGGGATTAGCTGGTAAA	RT-qPCR
AtMYC2-qR	ATGCATCCCAAACACTCCTC	RT-qPCR
AtMYC3-qF	TGTTGAAGCAGAGAGGCAGA	RT-qPCR
AtMYC3-qR	CTCCGAGAAGCGAAGCTTTA	RT-qPCR
AtMYC4-qF	AGGAGCAAACGAGAACTGGA	RT-qPCR
AtMYC4-qR	CCATCTCCCCAACCTAACAA	RT-qPCR
AtPIF1-qF	GTGAAGATGATGATCTTA	RT-qPCR
AtPIF1-qR	GATCTTCTCTTCTCCGC	RT-qPCR
AtPIF3-qF	GGGAAAATGGTCAGATAT	RT-qPCR
AtPIF3-qR	TGCTCTGATTTCTTGCGT	RT-qPCR
AtPIF4-qF	ATGGACAAGTGGTTCTGC	RT-qPCR
AtPIF4-qR	ACGGTTAAGCCTAAGTCC	RT-qPCR
AtPIF5-qF	GGAGAGATGGTCAAG	RT-qPCR
AtPIF5-qR	TTCTCCTCTCATTTCTTCT	RT-qPCR
βC1-qF	ATCCCACCATTCGACTTCAA	RT-qPCR
βC1-qR	TTCTACTGGGGCTTCTTCCA	RT-qPCR
AtTPS10-Region I-F	GTAGAGGTTTAGTTCTCGTG	ChIP-RT-qPCR
AtTPS10-Region I-R	AAGAGTCGAGCTTGGGTCGG	ChIP-RT-qPCR
AtTPS10-Region II-F	GCACAGTTTAGGCCAATCCT	ChIP-RT-qPCR
AtTPS10-Region II-R	AAGGTAGATTACTTCCATGG	ChIP-RT-qPCR
AtTPS10-Region III-F	TGTGTGGATAGTAACCTTTT	ChIP-RT-qPCR
AtTPS10-Region III-R	GCAGGAGAGTGGCCATATTG	ChIP-RT-qPCR
AtTPS10-Region IV-F	GTGACTTCACCGGTCATTTC	ChIP-RT-qPCR
AtTPS10-Region IV-R	GCAGGAGAGTGGCCATATTG	ChIP-RT-qPCR
AtTPS10-control-F	GCAATATAGACCTAAGTTTT	ChIP-RT-qPCR
AtTPS10-control-R	ATCATAGATCACAATCTCCC	ChIP-RT-qPCR
AtTPS14-Region I-F	CTAAATGTCTAACACCGTAAC	ChIP-RT-qPCR
AtTPS14-Region I-R	CCGGTTGAACCGGCCGAGTG	ChIP-RT-qPCR
AtTPS14-Region II-F	GTTCGGGTCACGGGTTAACC	ChIP-RT-qPCR
AtTPS14-Region II-R	TTCATAATTATTTGACGTTATT	ChIP-RT-qPCR
AtTPS14-Region III-F	GTGCACTTTGTACTTGTTTT	ChIP-RT-qPCR
AtTPS14-Region III-R	GGCTAGCTAACATTAAGATT	ChIP-RT-qPCR
AtTPS14-Region IV-F	CGACTCCAGTAATTCAAATA	ChIP-RT-qPCR
AtTPS14-Region IV-R	CGAAATGCTCTATACATATA	ChIP-RT-qPCR
AtTPS14-control-F	CCGGAATCAAACTGAACTTT	ChIP-RT-qPCR
AtTPS14-control-R	AACTCAATTTTCCTAAGCAA	ChIP-RT-qPCR
AtTPS21-Region I-F	CAACTATGTTTTTCACTGGA	ChIP-RT-qPCR
AtTPS21-Region I-R	AAACTGATTAAAAGAAGAGC	ChIP-RT-qPCR
AtTPS21-Region II-F	TCATGGTACCATCAATTTGT	ChIP-RT-qPCR
AtTPS21-Region II-R	CAAACTTTTATGAAACTATGC	ChIP-RT-qPCR
AtTPS21-Region III-F	GACCACTAATCTGTTTATACG	ChIP-RT-qPCR
AtTPS21-Region III-R	GCTAAAAATTTCTGGTAGAAG	ChIP-RT-qPCR
AtTPS21-control-F	ACCCAAACCTGACTTAAATA	ChIP-RT-qPCR
AtTPS21-control-R	ACAGTATAAACCATCGAGAT	ChIP-RT-qPCR
Actin2-F	CGTTTCGCTTTCCTTAGTGTTAGCT	ChIP-RT-qPCR
Actin2-R	AGCGAACGGATCTAGAGACTCACCTTG	ChIP-RT-qPCR
TYLCCNV-qF	ACAACAACATGAAGGGTTTGGAG	Detect virus titer
TYLCCNV-qF	TGTTGAAGTCGAATGGTGGGA	Detect virus titer
